# Supplementary material for: The Ionic and Metabolic Response Mechanisms of Kochia scoparia in Response to Saline–Alkaline Stress
Source: Plants (Basel). 2025 Nov 20;14(22):3540. doi: 10.3390/plants14223540 (PMC12655931; doi:10.3390/plants14223540)
Supplement: Supplementary file 1 [file plants-14-03540-s001.zip]

Archive with 1 entries (1 files):
- plants-3967381-supplementary.pdf
